# Supplementary material for: Development of novel InDel markers and genetic diversity in Chenopodium quinoa through whole-genome re-sequencing
Source: BMC Genomics. 2017 Sep 5;18:685. doi: 10.1186/s12864-017-4093-8 (PMC5584319; doi:10.1186/s12864-017-4093-8)
Supplement: Supplementary file 1 — Table S1. Summary of the de novo re-sequencing results for the 11 quinoa germplasms. (XLSX 9 kb) [file 12864_2017_4093_MOESM1_ESM.xlsx]

## Sheet: Table S1
Table S1. Summary of the de novo re-sequencing results for the 11 quinoa germplasms.
Accesion/Plant name	Clean reads	Clean bases	Coverage depth	Length	Clean Q30
Ames 13228	34306891	10292067300	7.11 ×	150;150	92.41;85.07
Ames 13733	36682786	11004835800	7.60 ×	150;150	91.76;83.11
PI 510533	41348702	12404610600	8.57 ×	150;150	92.55;84.13
PI 510538	42027517	12608255100	8.71 ×	150;150	92.30;84.01
PI 614881	38947117	11684135100	8.07 ×	150;150	92.46;83.75
PI 614888	37116875	11135062500	7.69 ×	150;150	92.21;83.72
PI 634918	33704735	10111420500	6.98 ×	150;150	92.39;84.19
PI 614924	36231106	10869331800	7.51 ×	150;150	88.89;81.89
PI 614932	39592878	11877863400	8.20 ×	150;150	92.37;83.64
Atlas	36872535	11061760500	7.64 ×	150;150	89.04;82.47
Riobamba	66384424	33192212000	22.92 ×	250;250	95.92;91.37
