# Supplementary material for: Development of novel InDel markers and genetic diversity in Chenopodium quinoa through whole-genome re-sequencing
Source: BMC Genomics. 2017 Sep 5;18:685. doi: 10.1186/s12864-017-4093-8 (PMC5584319; doi:10.1186/s12864-017-4093-8)
Supplement: Supplementary file 2 — Table S2. De novo-assembled data for the Riobamba accession. (XLSX 10 kb) (XLSX 9 kb) [file 12864_2017_4093_MOESM2_ESM.xlsx]

## Sheet: Table S2
Table S2. De novo-assembled data for the Riobamba accession.
Statistic	Contig	Scaffold
Nucleotide A	492,710,467 (32.28%)	466,523,110 (31.22%)
Nucleotide T	465,309,165 (30.49%)	446,099,046 (29.85%)
Nucleotide C	288,649,658 (18.91%)	273,324,308 (18.29%)
Nucleotide G	279,517,742 (18.31%)	266,980,172 (17.86%)
Gap content N	0 (0.00%)	41,528,796 (2.78%)
GC content	568,167,400 (37.23%)	540,304,480 (37.19%)
assembled sequence > 100 bp	4,263,836 (84.23%)	3,520,744 (86.46%)
assembled sequence > 500 bp	520,807 (10.29%)	314,466 (7.72%)
assembled sequence > 1 Kb	274,774 (5.3%)	219,348 (5.39%)
assembled sequence > 10 Kb	2,672 (0.05%)	17,654 (0.43%)
Size including N	1526187032	1494455432
Size without N	1526187032	1452926636
Assembled number	4890868	4147776
Mean size (bp)	312	360
Median size (bp)	116	110
Longest sequence (bp)	36019	65344
Shortestsequence (bp)	100	100
Number of contigs in scaffolds	983343
Number of contigs not in scaffolds(singleton)	3907525
Average number of contigs per scaffold	4.1
N50 (bp)	757	2667
