# Supplementary material for: Development of novel InDel markers and genetic diversity in Chenopodium quinoa through whole-genome re-sequencing
Source: BMC Genomics. 2017 Sep 5;18:685. doi: 10.1186/s12864-017-4093-8 (PMC5584319; doi:10.1186/s12864-017-4093-8)
Supplement: Supplementary file 3 — Table S3. Statistics on the filtered InDel lengths and number. (XLSX 9 kb) [file 12864_2017_4093_MOESM3_ESM.xlsx]

## Sheet: Table S3
Table S3. Statistics on the filtered InDel lengths and number.
InDel length	InDel number
1	506820
2	106068
3	58186
4	37769
5	24156
6	17732
7	16084
8	17741
9	9954
10	8709
11	5737
12	5960
13	3813
14	3228
15	3279
16	2309
17	1777
18	1836
19	1691
20	1695
21	1418
22	940
23	796
24	721
25	559
26	465
27	456
28	341
29	351
30	317
31	247
32	227
33	223
34	165
35	147
36	123
37	108
38	90
39	95
40	83
41	52
42	57
43	39
44	28
45	35
46	27
47	25
48	20
49	15
50	15
51	11
52	11
53	9
54	6
55	7
56	1
57	5
58	1
59	1
61	1
64	1
