# Supplementary material for: Development of novel InDel markers and genetic diversity in Chenopodium quinoa through whole-genome re-sequencing
Source: BMC Genomics. 2017 Sep 5;18:685. doi: 10.1186/s12864-017-4093-8 (PMC5584319; doi:10.1186/s12864-017-4093-8)
Supplement: Supplementary file 4 — Table S4. The primer sequence, predicted PCR product length, and physical position of the validated dimorphic InDel markers. The bold font in the “BLAST length” column represents that the corresponding InDel marker displays a difference between its predicted length and the BLAST length. (XLSX 20 kb) [file 12864_2017_4093_MOESM4_ESM.xlsx]

## Sheet: Table S4
Table S4. The primer sequence, predicted PCR product length, and physical position of the validated dimorphic InDel markers. The bold font in the “BLAST length” column represents that the corresponding InDel marker displays a difference between its predicted length and the BLAST length.
Primer name	Primer sequence			Predicted PCR product length														Blast against the Chenopodium quinoa draft genome sequence (Cqu_r1.0)
	Forward	Reverse		Ames 13228	Ames 13733	PI 510533	PI 510538	PI 614881	PI 614888	PI 634918	PI 614924	PI 614932	Atlas	Riobamba	Maximum	Minimum		Scaffold	Start position	End position	BLAST length
JAAS1	AAGCAAGGTCCTAACCAGCAATG	GCCACCTAAGCTGTCGCAAC		256	256	168	256	168	168	168	256	256	168	168	256	168		Cqu_c09832.1	10237	10070	168
JAAS2	ACACAACCCTGTGAGCCAATAG	TGGCTGATGCAATTTGTCCATAC		173	156	156	173	156	173	173	173	156	173	173	173	156		Cqu_c01233.1	35114	35289	176
JAAS3	ACGGCATTTCCAATCCACACATC	TCCGTGGCTCATTCTCAAACATC		259	259	259	277	259	277	259	277	277	259	277	277	259		Cqu_c03089.1	11228	11504	277
JAAS4	ACTCAGGATGCTGTGCAGCTTC	CCCAGAACAAACTGTCCCACCTC		323	280	323	323	323	280	280	323	323	323	280	323	280		Cqu_c13086.1	37606	37327	280
JAAS5	AGCCATTGCACTATGCCCTCTC	TGGCCCAACACCTAAGTGACG		164	189	164	164	164	189	189	164	164	164	189	189	164
JAAS6	ATCCAGTTTCAGAGCACACCAAC	TCTTTACCCATGGCTGCCTACC		283	283	299	299	299	283	283	283	283	299	283	299	283		Cqu_c06207.1	59214	59496	283
JAAS7	ATCCTGTGCTGACGCTGAATCC	AGATTTCGGGCTTCGAGTTGGG		191	191	191	291	291	291	291	191	291	191	191	291	191		Cqu_c12741.1	35730	35920	191
JAAS8	ATCTATCCAATGTGGCACGACAC	TCTCCTCCATCACTCCACACTAG		272	252	272	272	252	252	252	272	272	252	252	272	252		Cqu_c01736.1	62113	61862	252
JAAS9	ATGAGAGCCATTGCACTATGCC	AGTGACGAGGTTGTATCTTTGCG		155	180	155	155	155	180	180	155	155	155	180	180	155
JAAS10	ATGATCGGATCGGGTCTGATGAG	GGCTAGACTGGCTAGTACATACG		251	268	268	251	268	251	251	251	268	251	251	268	251		Cqu_c03920.1	8750	9000	251
JAAS11	ATGGGCTATTCGATTTGTTTCGC	GCACGAACTCAGTGACACAAGG		326	310	326	326	310	310	310	326	326	310	310	326	310		Cqu_c06188.1	103829	103520	310
JAAS12	ATTCGCAAGAGATGTGCCCTTTG	GCGAAGGCTCAGGCGTGTC		243	243	228	228	243	243	243	228	228	243	243	243	228		Cqu_c01670.1	140233	139991	243
JAAS13	ATTGTGCTGACGCTCTCTCG	ACTTTAGTGAGCTTCCAGCCAAC		250	232	250	250	250	232	232	250	250	232	232	250	232		Cqu_c13454.1	13849	13618	232
JAAS14	CAACTCGAACAACCCTAAACTGC	ACCACTACCACCACCAACTTTCC		206	150	206	206	206	150	150	150	150	150	150	206	150
JAAS15	CAAGGCTGACTTCCCATCAAATC	TCACACCTGAAGACCTGGATGTC		194	194	194	194	194	177	177	194	194	177	177	194	177
JAAS16	CAGGTCCAGCAATGGCATTCAG	TTGCAGTAACGTGGGCATGTTC		242	270	270	270	242	270	270	270	242	242	270	270	242		Cqu_c02560.1	108051	107782	270
JAAS17	CCACAAATAAACAACCGGAAGCC	TTGATGTCCAGTGGTCCTGATTG		160	160	202	202	160	160	160	160	160	202	202	202	160		Cqu_c01110.1	270001	270160	160
JAAS18	CCTTCAAGGGAACTGGAAACTCC	CAGAACAAACTGTCCCACCTCAG		252	209	252	252	252	209	209	252	252	252	209	252	209		Cqu_c13086.1	37537	37329	209
JAAS19	CGGGCCTACAGACTGGCTTAG	CATGTGAGCACAGACTAATTGCG		175	175	196	196	175	175	175	196	196	175	175	196	175		Cqu_c10681.1	10213	10387	175
JAAS20	CGTCCAGCTCAATTACTTCCAAC	GCTCAATGCATCTAACAGAGGTG		285	322	285	285	285	322	322	285	285	322	322	322	285		Cqu_c05272.1	51865	51544	322
JAAS21	CTCGATCTCAACTCGAACAACCC	CACTACCACCACCAACTTTCCTG		212	156	212	212	212	156	156	156	156	156	156	212	156
JAAS22	CTCTACACTACATCAGCGACCTG	GGGAATGGAAAGCCAGAAAGGAG		166	213	166	166	213	213	213	213	213	166	166	213	166		Cqu_c09379.1	15122	15334	213
JAAS23	CTGACGCTGAATCCTGAGACAAC	TTTGGGTAGATTTCGGGCTTCG		190	190	190	290	290	290	290	190	290	190	190	290	190		Cqu_c12741.1	35738	35927	190
JAAS24	GAAACCTTCTCTCCCACCATAGC	GGAGAATCACCATCACACGAAAC		197	153	197	197	197	153	153	197	197	197	153	197	153		Cqu_c03256.1	12981	12829	153
JAAS25	GAAACTGACTCACATGCACTTCC	GCTTCTTTGCTGTCGTCATCG		243	260	243	243	243	260	260	243	243	260	243	260	243		Cqu_c07600.1	16387	16128	260
JAAS26	GACGAGCCATCAACTCAATTCAC	TGCAGTCTGCTGTGCTTTGATC		188	205	188	188	188	205	205	188	188	205	188	205	188		Cqu_c00058.1	280043	280247	205
JAAS27	GACTCAGTGGTTCCTAAGCAAGC	CAGGTTGTCTTCGGGTCAATTTG		360	345	360	360	360	345	345	360	360	345	345	360	345
JAAS28	GATCGGATCGGGTCTGATGAGG	AGGCTAAAGGCTAGACTGGCTAG		257	274	274	257	274	257	257	257	274	257	257	274	257		Cqu_c03920.1	8752	9008	257
JAAS29	GCACATAGGTTGCTTTCAGGAAC	GGCCTTCTGAATTGAGCATGGAC		232	262	232	232	232	262	262	232	232	232	262	262	232		Cqu_c02253.1	24958	25219	262
JAAS30	GCAGCTCCAAGAGAAACTACACC	TGCCAGGATTCAGAAAGGACGAC		218	235	218	235	235	235	235	218	218	235	235	235	218		Cqu_c07107.1	7570	7335	236
JAAS31	GCAGGTCCAGCAATGGCATTC	GCAGTAACGTGGGCATGTTCATG		241	269	269	269	241	269	269	269	241	241	269	269	241		Cqu_c02560.1	108052	107784	269
JAAS32	GCATACCGTGCTTCCCAGATTC	AGGAGTGGGTTTGACTTGGCTAC		227	242	227	227	227	242	242	227	227	242	242	242	227		Cqu_c00328.1	11099	10858	242
JAAS33	GCCAGCTCCAATATGTCCAGTTG	CTCTGAAGGACACCACTGATTCC		197	197	218	197	218	218	218	197	218	218	218	218	197
JAAS34	GCCATACCATCAGTCTCCTCACC	GGGTTTGACTTGGCTACTCGAAC		269	284	269	269	269	284	284	269	269	284	284	284	269		Cqu_c00328.1	11147	10864	284
JAAS35	GCCATTGCACTATGCCCTCTC	CGAGGTTGTATCTTTGCGCTATG		144	169	144	144	144	169	169	144	144	144	169	169	144
JAAS36	GCGTGGTTGCTCAATGGTAAATG	ACGTTTGCTTCTCTCTTCCTCTC		228	228	210	210	210	228	228	210	210	228	228	228	210		Cqu_c01202.1	18373	18146	228
JAAS37	GCTGGAGGTGACTGGTGAATAAC	GTGAGAAAGTGCTGCATCCACAG		333	307	333	333	307	307	307	333	333	307	333	333	307
JAAS38	GCTTTAAGCGAAATGGAAACGTG	TGTTGCGTAACAAGTGGAAAGAC		366	366	366	366	366	388	388	366	366	388	388	388	366		Cqu_c12017.1	8702	9089	388
JAAS39	GGAAGTGAGGGATAGAGAAAGCG	TTCAAGACTATGCACGCATGAAC		238	238	223	223	238	238	238	223	223	238	238	238	223		Cqu_c01670.1	140360	140123	238
JAAS40	GGAGTGGTGAATTCTCGAGTTGG	AGGAATTGAAGGTGTTGGCATTC		246	286	246	246	286	286	286	246	246	246	246	286	246		Cqu_c03168.1	106916	107201	286
JAAS41	GGAGTGTGGACTTATGGTGTGAG	GGGCAGCTTGGATACACTCATTG		303	281	281	281	281	303	303	281	281	303	303	303	281		Cqu_c06885.1	126526	126246	281
JAAS42	GGATAACTGATTGGGACCGTTGG	GCGTTGAGGAGAGCGTCAC		243	243	243	243	243	192	192	243	243	192	192	243	192		Cqu_c09044.1	13291	13482	192
JAAS43	GGATCACTAACGAACAGCAAACC	TGGGTTGTGGTGAAGTAAATGGC		155	179	155	155	155	179	179	155	155	179	155	179	155		Cqu_c02064.1	12147	12325	179
JAAS44	GGCAACGTTACCATTCCATACCC	TCCACAATTCACCATCCACAGTG		193	169	193	193	193	169	169	169	169	169	169	193	169		Cqu_c04903.1	19218	19386	169
JAAS45	GGCATTTCCAATCCACACATCAC	ATCAATCTCCGTGGCTCATTCTC		264	264	264	282	264	282	264	282	282	264	282	282	264		Cqu_c03089.1	11230	11511	282
JAAS46	GGGTGGGTATGAGATTCCAAGGG	TTAACCACGCACTAGACCATCTC		219	198	219	219	219	198	198	219	219	219	198	219	198		Cqu_c22363.1	8339	8142	198
JAAS47	GTCTGAGACAGTTCCTGGGACAG	CCACAGTACAGCGTCGTCTTATG		347	328	347	347	347	328	328	347	347	347	328	347	328		Cqu_c02253.1	19619	19946	328
JAAS48	GTTCCTGGGACAGTTATGGTGAG	GGCACTTGACTGGTCTTCTGATC		280	261	280	280	280	261	261	280	280	280	261	280	261		Cqu_c02253.1	19629	19889	261
JAAS49	GTTGCTTGGTGCCGCCATG	CCTGACCATTGTTAAGGCCAATC		154	170	154	170	154	170	170	154	154	170	154	170	154		Cqu_c03163.1	117368	117199	170
JAAS50	GTTTCAGAGCACACCAACTTGTC	GCCTACCTCCAGCCCGAAATC		263	263	279	279	279	263	263	263	263	279	263	279	263		Cqu_c06207.1	59219	59481	263
JAAS51	TAATGGCGGTGTTCGTGGTAATG	ACTAGCCTTTCCACCATGTAGC		118	118	118	154	118	154	154	118	154	154	154	154	118		Cqu_c12053.1	22102	21949	154
JAAS52	TCAAGGCGTGCAGCAGTAGC	CCACCTAAGCTGTCGCAACAC		343	343	255	343	255	255	255	343	343	255	255	343	255		Cqu_c09832.1	10325	10071	255
JAAS53	TCAGGAGACAGAAGGCAGGATAC	TTGGTGCTTAGTGTTGCTCTGAG		220	247	220	220	220	247	247	220	220	220	247	247	220		Cqu_c02820.1	59282	59036	247
JAAS54	TCAGTGGATCACTAACGAACAGC	TTTGTGCTGGGTTGTGGTGAAG		167	191	167	167	167	191	191	167	167	191	167	191	167		Cqu_c02064.1	12142	12332	191
JAAS55	TCATTCCATGGCGGCCTACG	ACGAGCAAACACCCTAAACACC		264	264	264	264	264	280	280	264	264	280	280	280	264
JAAS56	TCCAATGTGGCACGACACTTG	CCTCCATCACTCCACACTAGAAG		264	244	264	264	244	244	244	264	264	244	244	264	244		Cqu_c01736.1	62108	61865	244
JAAS57	TCCAGGAGTGGACAAGATGATTG	TATCCACCGTAACCTCCTTAGGC		209	191	209	209	209	191	191	209	209	209	191	209	191		Cqu_c11146.1	8953	8763	191
JAAS58	TCCGATCCCATGAAATCCAAACC	TGCAAAGACTTAGCCTCACTAGC		307	272	307	307	307	272	272	272	272	272	272	307	272		Cqu_c01277.1	208005	207734	272
JAAS59	TCCTACTCTTCCCAACCCTCATC	TGCTATGGAATTTGGGCCACAC		252	219	252	252	252	219	252	252	252	219	219	252	219		Cqu_c14090.1	23965	24183	219
JAAS60	TCCTCTGGCACATATCCTCTTCC	TGTCAAGCCGTTTGAACCAACC		265	282	265	265	282	282	282	282	265	282	265	282	265		Cqu_c19940.1	8263	7982	282
JAAS61	TCGCATCCACTTTGGGTATCCTC	AGTTGGACGAATGTTGTGTCTCC		163	203	203	163	203	203	203	163	163	203	203	203	163		Cqu_c00118.1	76061	75859	203
JAAS62	TCGGAGAATCACTCGTGTCAAGC	TTGCGCGTGGTGAGCTATTATTG		288	288	288	288	267	267	267	288	288	267	267	288	267
JAAS63	TCTCGATCTCAACTCGAACAACC	ACCACCACCAACTTTCCTGTAAG		209	153	209	209	209	153	153	153	153	153	153	209	153
JAAS64	TGATGATCGGATCGGGTCTGATG	CGCCAGGCTAAAGGCTAGACTG		265	282	282	265	282	265	265	265	282	265	265	282	265		Cqu_c03920.1	8748	9012	265
JAAS65	TGATGTTGTGGTGCCCTACAG	GCGTAGTTTCATGGGCTATAGGG		197	197	197	180	197	180	180	197	197	180	197	197	180		Cqu_c15084.1	72648	72469	180
JAAS66	TGCACTCAGACTGAACTATCTCG	TCATAAGCTCCCTTTGCCTGTTG		286	270	270	286	286	270	270	286	286	270	270	286	270		Cqu_c00156.1	140751	140482	270
JAAS67	TGCTGACGCTGAATCCTGAGAC	GGTAGATTTCGGGCTTCGAGTTG		188	188	188	288	288	288	288	188	288	188	188	288	188		Cqu_c12741.1	35736	35923	188
JAAS68	TGGAATTGCAACTGATTGTGACC	AGGGTGAAATGTTGGCTTGTTCC		301	301	301	301	301	277	277	301	301	277	277	301	277		Cqu_c03205.1	72188	71912	277
JAAS69	TGGATTATGAGCCATCACCCAAC	TGATGCCGTTAGTTTGATTGGTG		390	372	390	390	390	372	372	390	372	390	372	390	372		Cqu_c10420.1	18120	18491	372
JAAS70	TGGATTCATCACAACAGGCTGAC	TGCTAATGCGTTTGCAAGGAGAG		199	199	224	199	199	224	224	224	199	199	199	224	199		Cqu_c03987.1	27001	27191	191
JAAS71	TGGCACATATCCTCTTCCAACTC	GGTCATTAAAGGCAGCAGGCTAG		167	184	167	167	184	184	184	184	167	184	167	184	167		Cqu_c19940.1	8258	8075	184
JAAS72	TGGCACCAAGAGTGTGATTACTG	GAGCAAACACCCTAAACACCATG		305	305	305	305	305	321	321	305	305	321	321	321	305
JAAS73	TGGCCTAAATGCGGGCTTCTTC	AGTTGGTGCTTAGTGTTGCTCTG		135	162	135	135	135	162	162	135	135	135	162	162	135		Cqu_c02820.1	59195	59034	162
JAAS74	TGTCAAGGCGTGCAGCAGTAG	GCACTAGCCACCTAAGCTGTCG		352	352	264	352	264	264	264	352	352	264	264	352	264		Cqu_c09832.1	10327	10064	264
JAAS75	TGTGACTGTGATAGGCAAATCGC	TTAGGCCAACTAGCAGTCTACGC		235	235	235	200	235	200	200	235	235	200	235	235	200		Cqu_c11853.1	54314	54115	200
JAAS76	TGTGCTGACGCTGAATCCTGAG	CGGGCTTCGAGTTGGGTAATTG		181	181	181	281	281	281	281	181	281	181	181	281	181		Cqu_c12741.1	35734	35914	181
JAAS77	TGTGGCTACTACAACACAAGACC	GGGAATACAGTCGAAGTCCTTGG		154	154	154	154	154	170	170	154	154	170	170	170	154		Cqu_c01555.1	31913	32082	170
JAAS78	TTCTCCAAATCTTTGCGCTTCTC	TGTTGGATGTTGCCATGAACCG		200	166	166	200	200	166	166	200	200	166	166	200	166		Cqu_c14994.1	16223	20544	4322
JAAS79	TTCTTGGCTATAGTGAGCTGCTG	GGGACAATCAGACAACAGGAAGC		187	187	187	187	156	156	156	187	187	156	156	187	156		Cqu_c03511.1	32531	32376	156
JAAS80	TTGAATTGCCGTGAAATGGTCTC	GGCCCAAGCGATACCTACCC		250	228	228	250	250	228	228	250	250	250	250	250	228		Cqu_c01844.1	45981	45754	228
JAAS81	TTGGGCTTATTTGTTGCTTGGTG	TTAAGGCCAATCAAAGCAATGGG		155	171	155	171	155	171	171	155	155	171	155	171	155		Cqu_c03163.1	117380	117210	171
JAAS82	TTGGTATGGAGCGAGGAACTAAC	GAGGAATTGAAGTGGCTCACATG		238	238	238	238	238	287	287	238	238	287	287	287	238		Cqu_c01258.1	43013	43299	287
JAAS83	TTTATCCACTCAGGATGCTGTGC	GTCCCACCTCAGCCTATTATTGC		317	274	317	317	317	274	274	317	317	317	274	317	274		Cqu_c13086.1	37613	37340	274
JAAS84	TTTGCGTTTAGCCGTATCACAAG	GTCATGGTATGGTACGGGTGATG		332	347	332	332	332	347	347	332	332	347	332	347	332		Cqu_c00615.1	1409	1755	347
JAAS85	TTTGGAAGCCGGGATGTTTGC	ACAAGTACAGTAGGTGCGTTTGC		231	231	231	209	209	231	231	231	209	209	231	231	209
