# Supplementary material for: Development of novel InDel markers and genetic diversity in Chenopodium quinoa through whole-genome re-sequencing
Source: BMC Genomics. 2017 Sep 5;18:685. doi: 10.1186/s12864-017-4093-8 (PMC5584319; doi:10.1186/s12864-017-4093-8)
Supplement: Supplementary file 6 — Table S5. Genotyping of 129 quinoa samples using 85 dimorphic InDel markers. Quinoa germplasms are represented by their serial numbers in Table 1. Numbers 1 and 2 represent homozygous genotypes, 3 represents a heterozygous genotype, and 9 represents missing in the genotyping section. (XLSX 47 kb) [file 12864_2017_4093_MOESM6_ESM.xlsx]

## Sheet: Table S5
Table S5. Genotyping of 129 quinoa samples using 85 dimorphic InDel markers. Quinoa germplasms are represented by their serial numbers in Table 1. Numbers 1 and 2 represent homozygous genotypes, 3 represents a heterozygous genotype, and 9 represents missing in the genotyping section.
Marker name	Quinoa germplasm
	1	2	3	4	5	6	7	8	9	10	11	12	13	14	15	16	17	18	19	20	21	22	23	24	25	26	27	28	29	30	31	32	33	34	35	36	37	38	39	40	41	42	43	44	45	46	47	48	49
JAAS1	1	1	3	2	3	3	3	2	2	2	2	3	2	2	2	3	3	3	3	3	2	3	3	2	3	2	3	2	3	2	3	3	3	3	2	3	2	3	2	1	1	3	2	3	2	2	2	2	2
JAAS2	2	1	1	2	1	1	1	1	1	1	1	1	1	1	1	1	3	1	1	3	1	1	1	1	3	1	3	1	3	3	1	3	1	1	1	1	1	1	1	1	1	1	2	2	2	1	1	1	1
JAAS3	1	3	3	1	3	1	3	1	2	3	3	1	2	2	2	3	2	3	3	3	2	2	1	3	1	3	3	2	3	3	3	3	1	3	2	3	3	1	2	3	1	3	3	1	3	2	2	2	1
JAAS4	1	1	2	9	3	2	3	1	2	3	2	3	2	2	2	1	2	2	2	3	2	2	3	2	2	2	3	2	3	3	2	3	3	1	3	2	3	9	3	3	2	3	2	2	2	3	2	2	2
JAAS5	2	2	2	2	1	2	1	3	1	1	2	3	1	1	1	3	1	1	1	3	1	2	1	1	3	1	3	1	3	2	2	2	1	1	1	3	1	3	3	2	2	1	2	3	1	9	1	1	1
JAAS6	2	3	3	1	2	2	3	2	2	3	3	2	2	2	2	2	2	2	2	2	2	1	2	2	3	2	2	2	2	2	2	1	2	2	3	2	3	3	2	3	2	2	2	2	2	2	2	2	2
JAAS7	2	2	3	1	2	2	2	1	2	2	3	2	1	3	1	2	3	2	3	3	1	1	3	2	2	2	3	3	3	2	2	2	2	3	2	2	2	2	1	2	2	1	1	3	3	3	9	1	2
JAAS8	1	3	3	3	3	3	3	3	3	3	3	2	2	3	3	3	3	2	3	3	3	3	3	3	3	2	3	2	3	3	3	3	3	3	2	2	3	2	3	3	3	2	2	2	2	2	2	2	2
JAAS9	9	2	3	2	1	2	1	9	1	1	2	3	1	1	1	3	1	3	1	3	1	2	1	1	3	1	3	1	3	3	2	3	1	1	1	3	1	3	3	2	2	1	2	3	1	1	1	1	1
JAAS10	3	2	3	1	3	2	3	3	2	1	2	2	2	2	2	2	1	2	3	2	2	2	2	2	3	2	3	2	3	3	3	3	1	3	3	2	3	3	3	3	2	2	1	2	3	2	2	9	2
JAAS11	9	9	9	9	3	2	3	3	3	1	2	3	1	3	2	3	3	3	3	3	2	2	3	1	3	2	3	2	3	3	3	3	1	1	3	3	3	1	2	3	1	2	3	1	2	3	2	3	3
JAAS12	3	1	1	3	1	9	1	1	2	9	2	1	1	1	2	2	2	2	3	2	2	2	1	1	1	1	1	1	1	1	1	1	1	3	1	1	1	3	1	1	1	1	9	1	1	1	1	1	1
JAAS13	1	1	2	1	2	2	1	2	2	2	3	2	2	3	2	2	3	2	2	2	2	2	3	2	2	2	1	2	2	2	2	1	2	2	3	1	2	2	2	3	2	3	3	1	2	3	2	2	2
JAAS14	1	1	3	3	3	3	3	3	1	3	3	3	3	3	3	3	3	3	3	3	3	3	3	3	3	3	3	3	3	3	3	3	3	3	1	3	3	3	3	3	3	3	3	3	3	3	3	3	3
JAAS15	1	1	3	3	2	1	3	3	3	3	3	1	2	2	2	2	1	2	3	3	2	2	3	2	3	3	3	2	3	3	3	2	2	3	1	3	3	3	2	3	2	3	3	2	2	3	2	2	2
JAAS16	3	3	3	3	3	3	3	3	3	3	3	3	3	3	3	3	3	3	3	3	3	3	9	3	3	3	3	3	3	3	3	3	3	3	3	3	3	3	3	3	3	3	3	3	3	3	3	3	3
JAAS17	1	3	2	2	1	3	3	3	2	1	2	3	2	2	2	3	2	2	2	2	3	2	3	2	1	2	3	2	2	2	2	2	1	2	2	2	2	1	2	2	2	2	2	1	2	2	2	1	2
JAAS18	1	1	2	9	3	2	3	1	2	3	2	3	2	2	2	1	2	2	2	3	2	2	3	2	2	2	3	2	3	3	2	3	2	1	3	2	3	3	3	3	2	3	2	2	2	2	2	2	2
JAAS19	2	2	2	2	2	2	3	2	3	3	2	2	2	3	2	3	3	2	2	2	2	2	3	2	3	3	3	2	2	3	3	3	2	3	3	3	3	2	3	3	2	3	2	2	3	2	2	2	2
JAAS20	2	2	1	2	1	1	3	1	1	1	3	1	3	3	1	1	1	1	1	1	1	1	3	1	1	1	2	1	1	1	1	2	1	1	3	2	1	1	1	3	1	3	3	2	1	3	1	1	1
JAAS21	1	1	3	3	3	3	3	3	1	3	3	3	3	3	3	3	3	3	3	3	3	3	3	3	3	3	3	3	3	3	3	3	3	3	1	3	3	3	3	3	3	3	1	3	3	3	3	3	3
JAAS22	2	2	1	1	1	1	1	1	1	1	3	1	1	1	1	1	3	1	1	1	1	1	1	1	1	1	1	1	1	1	1	1	1	1	1	1	1	1	1	1	1	3	3	1	1	1	1	1	1
JAAS23	2	2	3	1	2	2	2	1	2	2	3	2	1	3	1	2	3	2	2	3	1	1	3	2	2	2	3	3	3	2	2	2	2	3	2	2	2	2	1	2	2	1	1	2	3	3	2	1	2
JAAS24	1	1	3	1	3	3	3	3	3	3	1	1	3	3	3	3	3	3	3	1	3	2	3	2	3	2	3	9	2	2	3	1	1	3	2	3	1	3	2	1	2	3	1	2	3	3	3	3	2
JAAS25	2	1	3	2	3	2	1	1	3	2	1	1	3	3	1	3	1	1	3	3	1	1	3	1	3	3	3	3	3	1	3	3	1	2	1	1	3	2	1	2	2	2	3	2	2	3	1	2	1
JAAS26	2	3	3	2	1	1	1	1	1	2	3	1	1	3	1	1	3	1	2	3	1	1	3	3	1	1	3	1	3	3	3	3	1	2	1	2	1	3	1	1	3	1	1	3	1	3	1	3	2
JAAS27	1	1	3	2	2	2	3	2	3	3	1	3	2	2	2	3	2	3	2	3	2	2	2	2	3	1	3	2	3	3	3	1	2	1	2	2	3	2	2	3	2	2	3	3	2	3	2	2	2
JAAS28	3	2	3	1	3	2	3	3	2	1	2	2	2	2	2	2	1	2	2	2	2	2	2	2	3	2	3	2	3	3	3	3	1	3	3	2	3	3	3	3	2	2	3	1	2	3	2	2	3
JAAS29	2	2	3	2	1	3	3	3	1	1	1	3	3	1	1	3	1	3	1	3	1	1	3	1	2	1	2	1	3	2	3	1	1	2	1	1	2	1	1	2	2	1	3	3	1	3	1	1	1
JAAS30	2	2	3	1	1	1	1	1	1	3	2	1	1	3	1	1	3	1	3	3	1	1	3	3	3	1	3	1	3	3	3	3	3	3	1	1	3	2	1	3	3	1	2	3	1	3	1	1	1
JAAS31	3	3	3	3	3	3	3	3	3	3	3	3	3	3	3	3	1	1	3	3	3	3	3	9	1	1	3	3	3	3	3	3	3	3	3	3	3	3	3	3	1	3	1	3	3	3	9	9	3
JAAS32	3	3	1	3	3	1	3	1	2	3	1	3	1	1	1	3	3	1	3	1	1	1	3	3	3	1	3	1	1	1	3	3	2	3	1	1	3	1	1	3	2	1	1	1	1	3	1	9	1
JAAS33	9	9	1	1	1	1	1	1	1	1	1	1	1	1	1	1	1	1	1	1	1	1	1	1	1	1	1	1	1	1	1	1	1	1	1	1	1	1	1	1	1	1	1	1	1	1	1	1	1
JAAS34	2	2	1	2	3	1	3	3	2	3	1	2	1	1	1	3	3	1	3	1	1	1	2	2	1	1	1	1	3	1	3	3	2	3	1	1	3	1	1	3	2	1	1	1	1	3	1	1	1
JAAS35	3	3	3	3	1	3	1	1	1	1	3	3	1	1	1	3	1	1	1	3	1	3	1	1	1	1	3	1	3	3	3	3	1	1	1	1	1	3	3	3	3	1	3	3	1	1	1	1	1
JAAS36	1	1	1	1	1	1	2	1	1	1	3	1	1	1	1	1	1	1	1	3	1	1	3	1	2	2	2	2	2	2	2	1	2	1	1	1	3	1	1	2	3	1	2	1	1	3	1	1	1
JAAS37	1	1	2	2	2	2	2	2	2	2	2	2	2	2	2	2	2	2	2	1	2	2	2	1	2	2	1	1	1	1	1	2	2	2	2	2	2	2	2	2	2	2	2	2	2	2	2	2	2
JAAS38	2	2	1	2	1	1	3	2	1	3	1	3	1	1	1	3	3	1	1	3	1	1	1	1	1	1	3	1	1	2	1	3	1	1	1	1	3	3	3	1	1	2	2	1	2	2	1	1	1
JAAS39	2	1	3	2	1	2	3	3	1	2	1	3	3	1	1	3	1	3	3	3	1	1	3	1	1	1	3	1	1	3	3	3	1	2	1	1	3	2	9	3	1	1	2	3	1	3	1	1	1
JAAS40	2	2	1	2	1	1	1	1	1	1	1	1	1	1	1	1	1	1	1	1	1	1	3	1	1	1	1	1	1	1	1	1	1	1	1	1	1	1	1	1	1	1	1	1	1	1	1	1	1
JAAS41	2	1	1	2	1	2	2	1	1	1	2	1	1	1	1	1	2	1	1	1	1	1	1	2	1	1	3	1	1	1	1	1	1	1	1	2	1	1	1	2	1	1	2	1	1	2	1	1	2
JAAS42	1	1	2	1	3	3	1	2	2	3	1	3	2	2	2	3	1	2	2	3	2	1	2	3	2	2	1	2	3	3	1	1	1	1	2	2	2	2	2	1	2	2	1	3	3	3	2	2	2
JAAS43	1	1	1	1	9	9	9	9	1	9	1	9	9	9	1	9	1	9	1	1	9	1	1	1	1	9	9	1	1	1	1	9	1	2	1	1	9	2	1	2	2	1	9	1	1	9	9	1	1
JAAS44	2	1	2	2	2	2	1	2	2	2	2	2	2	2	2	2	2	2	2	2	2	2	2	2	2	2	3	2	2	2	2	2	2	2	2	1	2	2	2	2	2	2	2	2	2	2	2	2	2
JAAS45	1	3	3	2	3	1	3	1	2	3	3	1	2	2	2	3	2	3	3	3	2	2	1	3	2	3	3	2	3	3	3	3	2	3	2	3	3	1	2	3	1	3	3	1	3	1	1	1	2
JAAS46	1	1	3	1	2	1	3	2	3	3	2	2	3	2	2	2	3	2	2	3	2	2	2	1	2	2	3	2	2	3	3	3	2	3	2	2	3	2	2	1	3	2	3	1	2	3	2	2	2
JAAS47	9	9	9	9	9	9	9	9	9	9	9	9	9	9	9	9	9	9	9	9	9	9	9	9	3	1	1	1	1	3	2	3	1	1	3	1	3	1	1	3	1	1	1	1	1	1	1	1	1
JAAS48	2	2	3	1	2	3	3	3	2	2	2	1	3	2	2	3	2	2	2	3	2	2	3	2	3	2	3	2	2	3	3	2	2	1	2	2	3	2	2	3	3	2	3	3	2	3	2	2	1
JAAS49	2	3	3	2	3	2	3	1	1	1	3	1	1	1	1	3	3	3	1	2	1	1	1	3	3	1	1	1	1	3	2	3	1	1	3	1	3	1	1	3	1	1	1	1	1	1	1	1	1
JAAS50	2	2	3	2	3	1	3	1	3	3	3	1	1	1	1	1	3	1	1	3	1	3	3	1	2	2	3	1	1	3	3	3	1	3	2	3	2	3	1	1	1	3	2	2	1	3	1	1	2
JAAS51	2	2	3	2	1	1	3	1	1	1	1	1	1	1	1	1	3	3	3	3	1	1	3	1	1	1	3	1	1	1	1	3	1	1	1	3	1	3	1	2	3	3	1	1	1	1	1	1	1
JAAS52	1	1	3	2	1	3	3	2	2	2	2	3	2	2	2	3	3	3	3	3	2	2	3	2	3	2	3	2	3	3	3	3	3	2	2	3	2	3	2	1	1	3	2	3	2	2	2	9	2
JAAS53	2	2	2	2	1	2	1	1	1	3	3	1	1	1	1	2	1	1	1	2	1	1	1	1	9	1	2	1	1	1	1	1	1	1	3	2	1	3	1	3	3	1	2	1	1	3	9	1	1
JAAS54	2	2	2	2	1	2	1	1	3	2	1	1	1	1	1	2	1	1	1	3	1	1	3	1	1	1	3	1	1	1	1	1	1	2	1	1	3	2	1	2	2	1	1	1	1	1	1	1	1
JAAS55	3	3	3	1	2	2	2	2	2	3	3	2	2	2	2	2	2	2	9	9	9	9	9	9	2	2	2	1	2	2	2	1	2	2	3	2	3	3	2	3	1	1	1	2	2	2	2	2	2
JAAS56	1	1	3	1	2	2	3	3	3	3	2	2	2	3	2	3	3	2	3	2	2	2	3	2	3	2	2	2	2	3	3	1	1	3	2	2	2	2	3	3	3	2	2	2	2	2	2	2	2
JAAS57	1	1	3	1	3	1	3	2	3	2	2	2	2	2	2	3	3	3	2	3	2	2	3	3	3	3	3	2	2	3	3	1	2	3	3	1	2	2	1	3	3	3	2	2	2	2	2	2	2
JAAS58	2	1	2	1	2	2	2	2	2	2	2	2	2	2	2	3	2	2	2	2	2	2	2	2	2	2	2	2	2	2	2	2	2	2	2	2	2	2	2	2	1	2	2	1	2	2	2	2	2
JAAS59	2	2	2	2	2	1	2	2	2	2	3	2	2	3	2	3	1	1	1	2	2	1	2	2	2	2	3	2	2	2	3	3	2	1	2	2	2	2	2	1	1	2	3	2	2	1	2	1	2
JAAS60	1	3	3	1	1	1	1	1	1	1	3	1	1	3	1	3	1	1	1	3	1	1	1	1	1	1	3	1	1	1	3	3	1	3	1	1	3	1	1	1	3	1	1	1	1	1	1	1	1
JAAS61	1	3	1	1	1	1	2	1	1	1	1	1	1	1	1	1	1	1	3	1	1	1	1	1	1	1	1	1	1	1	1	1	1	1	1	1	1	1	1	1	1	1	1	1	1	1	1	1	1
JAAS62	1	1	3	1	2	2	3	3	3	3	2	2	2	3	2	3	3	2	3	2	2	2	3	2	3	2	2	2	2	3	3	3	2	3	2	2	3	2	3	3	3	2	2	2	2	2	2	2	2
JAAS63	1	1	3	3	1	3	3	3	1	3	3	3	3	3	3	3	3	3	3	3	3	3	3	3	3	3	3	3	3	3	3	3	3	3	1	1	3	3	3	3	1	3	1	3	3	3	3	3	3
JAAS64	1	2	2	1	1	2	1	1	2	1	2	2	2	2	2	2	1	2	2	2	2	1	2	2	2	1	2	1	2	1	1	1	1	1	1	1	1	1	1	1	1	1	1	1	2	1	1	2	2
JAAS65	1	1	1	1	1	1	1	1	1	1	1	1	1	1	2	1	1	9	9	1	1	1	1	1	1	1	2	2	2	2	1	9	9	9	2	3	3	3	2	1	1	2	9	2	2	2	9	9	2
JAAS66	1	1	3	1	2	1	1	2	2	3	3	2	2	3	2	3	2	3	3	3	2	2	3	3	3	2	2	2	3	3	3	3	1	2	2	2	2	3	2	2	2	2	1	2	3	3	2	2	2
JAAS67	2	2	3	1	2	2	2	3	2	2	3	2	1	3	1	3	3	3	2	3	1	1	3	2	3	2	3	3	3	2	2	2	2	3	2	2	3	2	1	2	2	1	3	3	3	3	2	1	9
JAAS68	1	1	1	1	2	2	1	2	1	1	1	2	2	2	2	2	1	2	2	1	2	1	2	2	2	2	1	2	1	1	1	1	2	1	1	2	1	2	1	1	1	2	2	1	1	1	1	1	2
JAAS69	3	3	2	2	2	3	2	2	2	2	2	1	2	2	2	3	2	1	2	3	1	2	3	1	1	1	1	2	2	1	3	3	2	2	2	2	2	3	3	3	1	2	1	3	2	2	9	2	1
JAAS70	3	3	1	1	2	1	3	3	3	3	3	9	9	1	2	3	3	9	2	1	9	2	2	9	9	9	3	3	3	3	2	1	1	1	2	2	1	3	3	3	3	3	1	3	3	3	9	1	3
JAAS71	1	2	2	1	1	1	1	9	1	1	2	9	9	2	1	2	1	1	1	2	9	1	1	1	1	1	2	1	1	1	2	2	1	2	1	1	2	1	1	3	2	1	1	1	1	1	9	9	1
JAAS72	2	2	3	2	3	1	3	1	3	3	3	1	1	1	1	1	3	3	1	3	1	3	3	1	1	2	3	1	1	3	3	3	1	3	2	3	2	3	1	1	1	3	2	2	1	3	1	1	1
JAAS73	2	2	2	2	1	2	1	1	1	2	1	1	1	1	1	2	1	1	1	2	1	1	1	1	1	1	2	1	1	1	1	1	1	1	3	2	1	1	1	1	3	1	1	2	1	1	1	1	1
JAAS74	1	1	3	2	3	3	3	2	2	2	2	3	2	2	2	3	3	3	3	3	2	2	3	2	3	2	3	2	3	3	3	3	3	2	2	3	2	3	2	1	1	3	2	3	2	2	2	2	2
JAAS75	1	1	2	1	9	1	1	2	2	2	2	1	2	3	2	3	1	1	1	1	2	1	2	2	1	1	1	2	2	2	1	3	1	2	2	1	2	2	2	1	1	2	1	2	2	2	2	2	2
JAAS76	2	2	3	1	2	2	2	3	2	2	3	2	1	3	1	2	3	3	2	3	1	1	3	2	2	2	3	3	3	2	2	2	2	3	2	2	3	2	1	2	2	1	3	3	3	3	2	1	2
JAAS77	9	9	3	2	9	1	2	1	3	1	3	1	1	3	1	1	3	1	1	3	1	1	1	1	9	1	3	1	1	3	3	3	3	9	1	3	3	3	1	2	2	1	3	3	1	1	1	1	1
JAAS78	1	1	3	1	3	2	2	2	2	2	1	1	2	2	2	2	2	2	3	2	2	2	1	3	3	3	3	2	1	1	3	3	2	2	1	2	3	1	2	3	1	1	1	1	1	1	1	2	1
JAAS79	1	1	3	3	2	2	2	2	2	2	2	2	2	2	2	3	3	3	2	2	2	2	2	9	2	2	2	2	2	2	2	2	2	2	2	2	2	3	2	2	2	2	1	1	2	2	2	1	2
JAAS80	1	1	2	1	2	2	1	2	2	2	2	1	1	1	2	1	2	2	2	2	2	1	2	2	1	1	1	2	1	1	1	1	2	1	1	1	1	2	2	1	1	1	2	1	2	2	2	2	2
JAAS81	2	1	3	1	2	3	3	3	2	2	2	1	1	2	2	3	2	1	2	3	2	9	3	1	1	2	3	2	2	3	3	2	2	1	2	2	3	2	2	3	3	2	3	3	2	3	2	2	2
JAAS82	2	2	1	2	3	1	1	2	1	2	3	1	1	1	1	3	3	1	3	1	1	2	3	3	1	1	3	1	3	3	3	3	2	1	1	1	3	2	1	2	1	2	3	3	1	3	1	1	1
JAAS83	1	1	2	9	3	2	1	1	2	1	2	9	2	2	2	1	2	2	2	2	2	2	1	2	2	2	1	2	3	1	2	1	2	1	3	2	1	2	2	2	2	1	2	2	2	2	9	2	2
JAAS84	2	2	3	2	1	1	1	1	1	3	3	1	1	3	1	1	3	1	3	3	1	3	3	3	2	2	2	1	1	3	3	3	1	2	1	2	1	3	1	3	3	1	1	3	1	3	1	1	1
JAAS85	2	1	1	2	3	3	3	3	3	3	3	3	3	3	3	3	3	3	3	3	3	3	3	3	3	3	3	3	3	3	3	3	3	3	3	3	3	3	3	3	3	3	3	3	3	2	3	3	3
[truncated: 80 more columns]
